# Supplementary material for: A Highly Sensitive Silicon Nanowire Array Field Effect Transistor Biosensor for Detecting HBV-DNA and AFP
Source: Sensors (Basel). 2025 Oct 16;25(20):6385. doi: 10.3390/s25206385 (PMC12567904; doi:10.3390/s25206385)
Supplement: Supplementary file 1 [file sensors-25-06385-s001.zip]

Archive with 1 entries (1 files):
- sensors-3889892-supplementary.pdf
